# Supplementary material for: Response of Thalassia Testudinum Morphometry and Distribution to Environmental Drivers in a Pristine Tropical Lagoon
Source: PLoS One. 2016 Oct 13;11(10):e0164014. doi: 10.1371/journal.pone.0164014 (PMC5063390; doi:10.1371/journal.pone.0164014)
Supplement: S1 Table — These results supported the decision to implement a RDA to analyze relevant relationships between environmental and biologic variables. (LOG) [file pone.0164014.s002.log]

[Sat Jun 25 11:58:54 2016] Log file created
[Sat Jun 25 12:01:04 2016] Settings changed
[Sat Jun 25 12:01:27 2016] CON file [C:\Users\Israel\Desktop\Canocos_PLoSONE\DCA_rnd_3\Detrended_D_06.con] saved
[Sat Jun 25 12:01:30 2016] Running CANOCO:
[Sat Jun 25 12:01:30 2016] CON file [C:\Users\Israel\Desktop\Canocos_PLoSONE\DCA_rnd_3\Detrended_D_06.con] saved
 Program CANOCO Version 4.5 February 2002 - written by Cajo J.F. Ter Braak
 (C) 1988-2002 Biometris - quantitative methods in the life and earth sciences
 Plant Research International, Wageningen University and Research Centre
 Box 100, 6700 AC Wageningen, the Netherlands
 CANOCO performs (partial) (detrended) (canonical) correspondence analysis,
 principal components analysis and redundancy analysis.
 CANOCO is an extension of Cornell Ecology program DECORANA (Hill,1979)

 For explanation of the input/output see the manual or
 Ter Braak, C.J.F. (1995) Ordination. Chapter 5 in:
 Data Analysis in Community and Landscape Ecology
 (Jongman, R.H.G., Ter Braak, C.J.F. and Van Tongeren, O.F.R., Eds)
 Cambridge University Press, Cambridge, UK, 91-173 pp.

 *** Type of analysis ***
  Model             Gradient analysis
               indirect     direct     hybrid
 linear         1=PCA       2= RDA       3
 unimodal       4= CA       5= CCA       6
    ,,          7=DCA       8=DCCA       9
               10=non-standard analysis
 Type analysis number
 Answer =  7


 *** Data files ***
 Species data       : C:\Users\Israel\Desktop\Canocos_PLoSONE\Biol_D_06
 Covariable data    :  
 Environmental data :  
 Initialization file:  

 Number of segments                   =   26
 Nonlinear recaling of axes
 Rescaling threshold                  = 0.00
 Number of axes in biplot             =    2

 Diagnostics                          =    2

 File   : C:\Users\Israel\Desktop\Canocos_PLoSONE\Biol_D_06
 Title  : WCanoImp produced data file                                                     
 Format :  (I5,1X,8F9.2)                                                       
 No. of couplets of species number and abundance per line :    0


 No samples omitted
 Number of samples            52
 Number of species             8
 Number of occurrences       410

 No transformation of species data
 Weight    0.00 is given to species      3
 Weight    0.00 is given to species      4
 No  sample-weights specified
 No downweighting of rare species

 No. of active  samples:     52
 No. of passive samples:      0
 No. of active  species:      6

 Total inertia in species data=
 Sum of all eigenvalues of CA =    0.07640


 **** Summary ****

 Axes                               	     1	     2	     3	     4	 Total inertia

 Eigenvalues                       :	 0.055	 0.014	 0.002	 0.001	        0.076
 Lengths of gradient               :	 1.037	 0.797	 0.757	 0.403
 Cumulative percentage variance
    of species data                :	  72.4	  90.9	  93.4	  94.8

 Sum of all               eigenvalues      	     	      	      	      	  0.076
[Sat Jun 25 12:01:30 2016] CANOCO call succeeded
[Sat Jun 25 12:02:53 2016] Running CanoDraw
[Sat Jun 25 12:02:53 2016] CanoDraw call succeeded
